# Supplementary material for: CombPDX: a unified statistical framework for evaluating drug synergism in patient-derived xenografts
Source: Sci Rep. 2022 Jul 29;12:12984. doi: 10.1038/s41598-022-16933-6 (PMC9338066; doi:10.1038/s41598-022-16933-6)
Supplement: Supplementary file 1 — Supplementary Information 1. [file 41598_2022_16933_MOESM1_ESM.xlsx]

## Sheet: top significant pathways in K+N
KRT+Navitoclax
Pathway (FDR0.001 in for all CIs)	correlation direction (Pearson)	Description	link
JINESH_BLEBBISHIELD_TO_IMMUNE_CELL_FUSION_PBSHMS_DN	negative	Genes Downregulated in PBSHMS (RT4 blebbishield-to-immune cell fusion)	https://www.gsea-msigdb.org/gsea/msigdb/geneset_page.jsp?geneSetName=JINESH_BLEBBISHIELD_TO_IMMUNE_CELL_FUSION_PBSHMS_DN
REACTOME_DISEASES_OF_IMMUNE_SYSTEM	negative	Diseases of Immune System	https://www.gsea-msigdb.org/gsea/msigdb/geneset_page.jsp?geneSetName=REACTOME_DISEASES_OF_IMMUNE_SYSTEM
REACTOME_PRC2_METHYLATES_HISTONES_AND_DNA	positive	PRC2 methylates histones and DNA	https://www.gsea-msigdb.org/gsea/msigdb/geneset_page.jsp?geneSetName=REACTOME_PRC2_METHYLATES_HISTONES_AND_DNA
RICKMAN_METASTASIS_UP	positive	Genes up-regulated in metastatic vs non-metastatic HNSCC (head and neck squamous cell carcinoma) samples.	https://www.gsea-msigdb.org/gsea/msigdb/cards/RICKMAN_METASTASIS_UP
BYSTRYKH_HEMATOPOIESIS_STEM_CELL_QTL_CIS	positive	Transcripts in hematopoietic stem cells (HSC) which are cis-regulated (i.e., modulated by a QTL (quantitative trait locus) in close proximity to the gene).	https://www.gsea-msigdb.org/gsea/msigdb/cards/BYSTRYKH_HEMATOPOIESIS_STEM_CELL_QTL_CIS
REACTOME_ANTIMICROBIAL_PEPTIDES	negative	Antimicrobial peptides	https://www.gsea-msigdb.org/gsea/msigdb/cards/REACTOME_ANTIMICROBIAL_PEPTIDES
DAZARD_UV_RESPONSE_CLUSTER_G3	negative	genes increasingly up-regulated in NHEK cells (normal keratinocyte) after 6 h time point upon UV-B irradiation.	https://www.gsea-msigdb.org/gsea/msigdb/geneset_page.jsp?geneSetName=DAZARD_UV_RESPONSE_CLUSTER_G3
GERY_CEBP_TARGETS	negative	Genes changed in NIH 3T3 cells (embryonic fibroblast) by expression of one or more of C/EBP proteins: CEBPA, CEBPB, CEBPG, and CEBPD	https://www.gsea-msigdb.org/gsea/msigdb/cards/GERY_CEBP_TARGETS
REACTOME_IRAK4_DEFICIENCY_TLR2_4	negative	IRAK4 deficiency	http://www.gsea-msigdb.org/gsea/msigdb/geneset_page.jsp?geneSetName=REACTOME_IRAK4_DEFICIENCY_TLR2_4
HOEBEKE_LYMPHOID_STEM_CELL_DN	negative	Genes down-regulated in the common lymphoid progenitor (CLP, defined as CD34+CD38-CD7+ [GeneID=947;952;924]) compared to a multipotent cord blood cell (defined as CD34+CD38+CD7-).	https://www.gsea-msigdb.org/gsea/msigdb/cards/HOEBEKE_LYMPHOID_STEM_CELL_DN
REACTOME_SEMA4D_INDUCED_CELL_MIGRATION_AND_GROWTH_CONE_COLLAPSE	negative	Sema4D induced cell migration and growth-cone collapse	https://www.gsea-msigdb.org/gsea/msigdb/cards/REACTOME_SEMA4D_INDUCED_CELL_MIGRATION_AND_GROWTH_CONE_COLLAPSE
REACTOME_SIGNALING_BY_FLT3_ITD_AND_TKD_MUTANTS	negative	Signaling by FLT3 ITD and TKD mutants	http://www.gsea-msigdb.org/gsea/msigdb/geneset_page.jsp?geneSetName=REACTOME_SIGNALING_BY_FLT3_ITD_AND_TKD_MUTANTS
ONDER_CDH1_TARGETS_3_DN	negative	Genes down-regulated in HMLE cells (immortalized nontransformed mammary epithelial) cells after loss of function of E-cadhedrin (CDH1) which was achieved either by RNAi knockdown or by expression of a dominan-negative form of CDH1.	https://www.gsea-msigdb.org/gsea/msigdb/cards/ONDER_CDH1_TARGETS_3_DN
ABBUD_LIF_SIGNALING_1_UP	negative	Genes up-regulated in AtT20 cells (pituitary cancer) after treatment with LIF	https://www.gsea-msigdb.org/gsea/msigdb/cards/ABBUD_LIF_SIGNALING_1_UP
HOFMANN_MYELODYSPLASTIC_SYNDROM_LOW_RISK_DN	negative	Genes down-regulated in bone marrow hematopoietic stem cells (HSC, CD34+ [GeneID=947]) from patients with low risk of myelodysplastic syndrome (MDS) compared with healthy controls.	https://www.gsea-msigdb.org/gsea/msigdb/cards/ABBUD_LIF_SIGNALING_1_UP
PID_HIF1_TFPATHWAY	negative	HIF-1-alpha transcription factor network	https://www.gsea-msigdb.org/gsea/msigdb/cards/PID_HIF1_TFPATHWAY
REACTOME_INTRAFLAGELLAR_TRANSPORT	positive	Intraflagellar transport	https://www.gsea-msigdb.org/gsea/msigdb/cards/REACTOME_INTRAFLAGELLAR_TRANSPORT
REACTOME_REGULATION_OF_TLR_BY_ENDOGENOUS_LIGAND	negative	Regulation of TLR by endogenous ligand	https://www.gsea-msigdb.org/gsea/msigdb/cards/REACTOME_REGULATION_OF_TLR_BY_ENDOGENOUS_LIGAND
PID_P53_DOWNSTREAM_PATHWAY	negative	Direct p53 effectors	https://www.gsea-msigdb.org/gsea/msigdb/cards/PID_P53_DOWNSTREAM_PATHWAY
REACTOME_TP53_REGULATES_TRANSCRIPTION_OF_GENES_INVOLVED_IN_CYTOCHROME_C_RELEASE	negative	TP53 Regulates Transcription of Genes Involved in Cytochrome C Release	https://www.gsea-msigdb.org/gsea/msigdb/cards/REACTOME_TP53_REGULATES_TRANSCRIPTION_OF_GENES_INVOLVED_IN_CYTOCHROME_C_RELEASE
GESERICK_TERT_TARGETS_DN	negative	Genes down-regulated in MEF cells (embryonic fibroblasts) with TERT [GeneID=7015] knockout, after expression of the gene off a retroviral vector.	https://www.gsea-msigdb.org/gsea/msigdb/cards/GESERICK_TERT_TARGETS_DN
REACTOME_AMYLOID_FIBER_FORMATION	negative	Amyloid fiber formation	https://www.gsea-msigdb.org/gsea/msigdb/cards/REACTOME_AMYLOID_FIBER_FORMATION
SARRIO_EPITHELIAL_MESENCHYMAL_TRANSITION_DN	negative	Genes down-regulated in MCF10A cells (breast cancer) grown at low (mesenchymal phenotype) compared to those grown at high (epithelial, basal-like phenotype) confluency.	https://www.gsea-msigdb.org/gsea/msigdb/cards/SARRIO_EPITHELIAL_MESENCHYMAL_TRANSITION_DN

## Sheet: significant pathways in K+N
KRT+Navitoclax
FDR at 0.1 for one or more CIs	corHSA	PvalHSA	padjHSA	corRA	PvalRA	padjRA	corBI	PvalBI	padjBI
JINESH_BLEBBISHIELD_TO_IMMUNE_CELL_FUSION_PBSHMS_DN	0.884455	9.39249e-14	4.85028e-10	0.949743	4.84363e-10	1.25062e-06	0.942264	6.39294e-11	3.30132e-07
REACTOME_DISEASES_OF_IMMUNE_SYSTEM	0.896859	6.14506e-10	4.5333e-07	0.93333	1.11509e-07	4.11308e-05	0.939613	2.38991e-09	6.17076e-06
REACTOME_PRC2_METHYLATES_HISTONES_AND_DNA	0.892684	4.22955e-11	8.70704e-08	0.94406	8.88783e-10	1.52989e-06	0.943017	4.83365e-09	8.32033e-06
RICKMAN_METASTASIS_UP	0.883955	5.47886e-09	2.57208e-06	0.941767	4.18532e-12	2.1613e-08	0.936057	9.35572e-09	1.20782e-05
BYSTRYKH_HEMATOPOIESIS_STEM_CELL_QTL_CIS	0.894302	5.21039e-10	4.48441e-07	0.942946	1.53807e-09	1.98565e-06	0.941148	1.60155e-08	1.65409e-05
REACTOME_ANTIMICROBIAL_PEPTIDES	0.956928	3.64546e-09	2.04357e-06	0.936027	8.09137e-07	0.000198971	0.947896	2.51866e-08	2.16772e-05
DAZARD_UV_RESPONSE_CLUSTER_G3	0.891299	1.08772e-08	4.68081e-06	0.929973	3.78468e-07	0.000108578	0.935214	5.9545e-08	3.41656e-05
GERY_CEBP_TARGETS	0.891949	8.05317e-10	5.19832e-07	0.939984	1.88469e-08	1.39036e-05	0.939027	5.83575e-08	3.41656e-05
REACTOME_IRAK4_DEFICIENCY_TLR2_4	0.890903	5.05831e-11	8.70704e-08	0.940042	3.27192e-09	3.37924e-06	0.935678	5.37374e-08	3.41656e-05
HOEBEKE_LYMPHOID_STEM_CELL_DN	0.857704	4.35044e-10	4.48441e-07	0.8997	3.1461e-08	2.00715e-05	0.897711	1.70223e-07	6.76177e-05
WP_VITAMIN_B12_METABOLISM	0.806013	1.96537e-05	0.00236027	0.862753	1.50729e-06	0.000311346	0.866379	1.69313e-07	6.76177e-05
WP_FOLATE_METABOLISM	0.884651	7.07303e-06	0.00101459	0.907512	7.57468e-07	0.000195578	0.914807	1.32604e-07	6.76177e-05
REACTOME_SEMA4D_INDUCED_CELL_MIGRATION_AND_GROWTH_CONE_COLLAPSE	0.863789	1.9058e-10	2.46039e-07	0.904405	3.49813e-08	2.00715e-05	0.903044	1.65554e-07	6.76177e-05
REACTOME_SIGNALING_BY_FLT3_ITD_AND_TKD_MUTANTS	0.803295	3.95734e-09	2.04357e-06	0.845671	2.77798e-07	8.43851e-05	0.845492	2.31521e-07	8.53984e-05
ONDER_CDH1_TARGETS_3_DN	0.863589	5.49812e-07	0.000181216	0.945746	9.49584e-09	8.17276e-06	0.927494	3.42435e-07	0.000117889
ABBUD_LIF_SIGNALING_1_UP	0.870973	3.50991e-06	0.000697121	0.845852	4.83535e-08	2.36641e-05	0.84671	5.9919e-07	0.00017171
MURAKAMI_UV_RESPONSE_6HR_UP	0.878867	6.67896e-06	0.000985433	0.916808	2.14433e-05	0.00270081	0.929811	6.0749e-07	0.00017171
HOFMANN_MYELODYSPLASTIC_SYNDROM_LOW_RISK_DN	0.912344	3.65731e-08	1.36581e-05	0.959503	8.93179e-08	3.84365e-05	0.955798	5.99066e-07	0.00017171
PID_HIF1_TFPATHWAY	0.912523	3.70283e-08	1.36581e-05	0.962592	1.00965e-07	4.01062e-05	0.957544	6.31774e-07	0.00017171
REACTOME_INTRAFLAGELLAR_TRANSPORT	0.950939	6.3091e-06	0.000958241	0.840946	5.04076e-08	2.36641e-05	0.849909	7.03369e-07	0.000173427
REACTOME_TP53_REGULATES_TRANSCRIPTION_OF_SEVERAL_ADDITIONAL_CELL_DEATH_GENES_WHOSE_SPECIFIC_ROLES_IN_P53_DEPENDENT_APOPTOSIS_REMAIN_UNCERTAIN	0.87938	4.5374e-06	0.000836826	0.92131	2.91952e-05	0.00335031	0.920479	7.05259e-07	0.000173427
MARTIN_VIRAL_GPCR_SIGNALING_UP	0.867649	1.15599e-05	0.00157093	0.900185	5.37057e-07	0.000145966	0.900599	1.31351e-06	0.000308317
REACTOME_ROS_AND_RNS_PRODUCTION_IN_PHAGOCYTES	0.981135	1.5835e-06	0.000362229	0.88256	1.39546e-05	0.0019476	0.898498	1.95897e-06	0.000439832
REACTOME_REGULATION_OF_TLR_BY_ENDOGENOUS_LIGAND	0.864709	4.98246e-06	0.000840888	0.917945	2.41434e-07	7.79227e-05	0.911035	2.14439e-06	0.000461401
LEONARD_HYPOXIA	0.841328	1.19092e-05	0.0015769	0.912534	2.03598e-05	0.00262845	0.909454	2.41028e-06	0.000480649
PID_P53_DOWNSTREAM_PATHWAY	0.877056	1.15939e-06	0.000299354	0.92991	9.6872e-07	0.000212192	0.925518	2.42e-06	0.000480649
REACTOME_TP53_REGULATES_TRANSCRIPTION_OF_GENES_INVOLVED_IN_CYTOCHROME_C_RELEASE	0.865591	5.61475e-07	0.000181216	0.912216	9.86177e-07	0.000212192	0.907926	4.21863e-06	0.000806853
GESERICK_TERT_TARGETS_DN	0.871794	1.07395e-06	0.000299096	0.912796	3.17713e-06	0.000565747	0.911819	4.59858e-06	0.000848109
REACTOME_AMYLOID_FIBER_FORMATION	0.849497	4.44996e-06	0.000836826	0.906301	1.62537e-07	5.59562e-05	0.895671	5.22918e-06	0.000931155
SARRIO_EPITHELIAL_MESENCHYMAL_TRANSITION_DN	0.887768	1.10047e-06	0.000299096	0.935123	9.66465e-07	0.000212192	0.926901	5.58057e-06	0.000960602
WP_NUCLEOTIDEBINDING_OLIGOMERIZATION_DOMAIN_NOD_PATHWAY	0.858368	1.36957e-06	0.000336784	0.924554	2.613e-06	0.000518981	0.910214	9.12285e-06	0.0014722
FOSTER_TOLERANT_MACROPHAGE_UP	0.855454	9.89661e-07	0.000299096	0.913183	3.36423e-06	0.000579096	0.903891	8.86686e-06	0.0014722
BURTON_ADIPOGENESIS_PEAK_AT_2HR	0.871716	5.21077e-06	0.000840888	0.909345	1.68501e-05	0.00228984	0.912328	1.23911e-05	0.00193903
BOYLAN_MULTIPLE_MYELOMA_PCA1_UP	0.809637	1.61334e-06	0.000362229	0.844979	4.47411e-06	0.000722009	0.84031	1.53359e-05	0.00232925
WP_SELENIUM_MICRONUTRIENT_NETWORK	0.893739	5.43316e-06	0.000850208	0.882712	6.11562e-06	0.000957002	0.880881	1.99002e-05	0.00293614
HERNANDEZ_ABERRANT_MITOSIS_BY_DOCETACEL_4NM_UP	0.775705	0.000105879	0.00867868	0.840882	3.14261e-06	0.000565747	0.832356	2.10478e-05	0.00301919
LE_EGR2_TARGETS_DN	0.849757	5.1685e-05	0.00513272	0.91845	2.70978e-05	0.00318029	0.911361	2.19925e-05	0.00306945
DARWICHE_SQUAMOUS_CELL_CARCINOMA_UP	0.859677	3.05582e-06	0.000631211	0.873604	1.89985e-05	0.0025156	0.874572	2.31178e-05	0.00314159
DORN_ADENOVIRUS_INFECTION_12HR_DN	0.856238	2.45259e-06	0.000527715	0.903648	0.00011322	0.00899491	0.894493	2.38828e-05	0.00316233
REACTOME_CD28_DEPENDENT_PI3K_AKT_SIGNALING	0.818735	4.94521e-06	0.000840888	0.858971	1.19884e-05	0.00171967	0.854822	2.94715e-05	0.00380477
WILLIAMS_ESR1_TARGETS_UP	0.63725	0.000546762	0.032085	0.754388	0.000149267	0.0115047	0.725924	3.08247e-05	0.00388241
MOHANKUMAR_HOXA1_TARGETS_DN	0.817976	9.14734e-05	0.00774375	0.903819	3.79402e-06	0.000632011	0.882854	3.46898e-05	0.00424476
KEGG_PPAR_SIGNALING_PATHWAY	0.900355	0.000186365	0.0135548	0.844252	7.51736e-05	0.00686485	0.857431	3.53456e-05	0.00424476
CHEN_ETV5_TARGETS_SERTOLI	0.875507	0.000191902	0.0137636	0.886963	0.000160488	0.012011	0.901389	4.03977e-05	0.00463586
WP_MICROGLIA_PATHOGEN_PHAGOCYTOSIS_PATHWAY	0.730687	0.000144773	0.0113172	0.825151	6.40437e-05	0.00601312	0.804775	4.02456e-05	0.00463586
WONG_ENDMETRIUM_CANCER_UP	0.843864	8.46615e-05	0.00728654	0.92349	3.0714e-06	0.000565747	0.902383	4.47907e-05	0.00502824
GYORFFY_MITOXANTRONE_RESISTANCE	0.829106	4.41373e-05	0.00465153	0.886758	0.000231073	0.0165731	0.884072	5.06662e-05	0.00556682
WOTTON_RUNX_TARGETS_UP	0.860962	5.14893e-06	0.000840888	0.883559	0.000108102	0.00886094	0.881739	5.8558e-05	0.0061713
ONDER_CDH1_TARGETS_2_DN	0.817714	0.000161162	0.0120615	0.892754	0.000101011	0.00855115	0.883869	5.82742e-05	0.0061713
YAO_TEMPORAL_RESPONSE_TO_PROGESTERONE_CLUSTER_8	0.831298	0.000182752	0.0134819	0.892033	0.00044618	0.0277599	0.894422	7.06909e-05	0.00730096
RICKMAN_TUMOR_DIFFERENTIATED_WELL_VS_POORLY_UP	0.823914	5.6207e-05	0.00547647	0.888801	6.46829e-06	0.000982419	0.871295	7.29013e-05	0.00738161
SMID_BREAST_CANCER_RELAPSE_IN_PLEURA_DN	0.82281	0.00027259	0.0187687	0.892914	8.41449e-06	0.0012415	0.878241	7.44481e-05	0.00739327
KUMAR_TARGETS_OF_MLL_AF9_FUSION	0.807283	0.00108913	0.0515989	0.867215	0.000383386	0.024442	0.87328	9.00551e-05	0.00877442
RAY_TARGETS_OF_P210_BCR_ABL_FUSION_DN	0.865159	0.00044071	0.0274196	0.922292	2.34962e-05	0.00288891	0.916214	9.82527e-05	0.00939587
LENAOUR_DENDRITIC_CELL_MATURATION_DN	0.819952	2.60809e-05	0.00299293	0.857187	5.21998e-05	0.00528007	0.853217	0.000102066	0.00958311
BLANCO_MELO_COVID19_SARS_COV_2_LOW_MOI_INFECTION_A594_ACE2_EXPRESSING_CELLS_UP	0.850985	2.3405e-05	0.0027469	0.894255	5.31688e-05	0.00528007	0.88863	0.00010403	0.00959309
WP_NUCLEAR_RECEPTORS_METAPATHWAY	0.908917	3.10478e-05	0.00334023	0.941312	6.19144e-05	0.00592085	0.940361	0.000112158	0.0101611
HOFMANN_MYELODYSPLASTIC_SYNDROM_RISK_UP	0.853302	0.000116265	0.00938113	0.883065	0.000339542	0.0224794	0.892753	0.000134085	0.0115403
KAMIKUBO_MYELOID_CEBPA_NETWORK	0.83073	4.52483e-05	0.00467325	0.879923	3.94469e-05	0.00407408	0.867357	0.000131272	0.0115403
BOQUEST_STEM_CELL_CULTURED_VS_FRESH_DN	0.735207	0.000284362	0.0193217	0.788249	2.48825e-05	0.00298821	0.782101	0.000132433	0.0115403
KIM_RESPONSE_TO_TSA_AND_DECITABINE_UP	0.834748	1.60851e-05	0.0019777	0.883512	3.4726e-05	0.00389837	0.871556	0.000139184	0.0117827
BIOCARTA_NUCLEARRS_PATHWAY	0.81025	1.50728e-05	0.00189844	0.829076	3.84858e-05	0.00405594	0.823543	0.000149113	0.0122226
WP_NUCLEAR_RECEPTORS_IN_LIPID_METABOLISM_AND_TOXICITY	0.81025	1.50728e-05	0.00189844	0.829076	3.84858e-05	0.00405594	0.823543	0.000149113	0.0122226
SABATES_COLORECTAL_ADENOMA_UP	0.780593	7.97715e-06	0.00111335	0.859325	0.000105379	0.00877708	0.835279	0.000153136	0.0123561
WP_CILIOPATHIES	0.940275	2.85424e-05	0.00313602	0.929319	0.000122191	0.0095605	0.930192	0.00023593	0.0184597
SEMBA_FHIT_TARGETS_UP	0.786199	0.000568785	0.0326356	0.846593	3.84677e-05	0.00405594	0.834989	0.000233414	0.0184597
TARTE_PLASMA_CELL_VS_PLASMABLAST_UP	0.791464	0.00051067	0.0310247	0.851136	7.74494e-05	0.00686485	0.8409	0.000246483	0.0187182
FONTAINE_FOLLICULAR_THYROID_ADENOMA_DN	0.918087	0.000263617	0.0183962	0.91796	0.000505247	0.0306953	0.928982	0.000243206	0.0187182
TONKS_TARGETS_OF_RUNX1_RUNX1T1_FUSION_SUSTAINED_IN_GRANULOCYTE_UP	0.854788	7.9329e-05	0.00708424	0.889533	0.000110236	0.00889466	0.883072	0.000250821	0.0187716
LEI_HOXC8_TARGETS_DN	0.876198	0.000390958	0.0249248	0.930525	5.46871e-05	0.00532838	0.919187	0.00026949	0.0198807
ADDYA_ERYTHROID_DIFFERENTIATION_BY_HEMIN	0.808907	0.000244258	0.0172787	0.838367	0.000349144	0.0228225	0.839872	0.000281308	0.0204602
WARTERS_IR_RESPONSE_5GY	0.812446	0.00189624	0.0789691	0.8516	0.00247394	0.0946327	0.869825	0.000291339	0.0208863
REACTOME_MITOCHONDRIAL_FATTY_ACID_BETA_OXIDATION	0.817215	2.76764e-05	0.00310698	0.888125	0.000189193	0.013957	0.866966	0.000295255	0.0208863
HOLLERN_EMT_BREAST_TUMOR_DN	0.840961	0.00216984	0.087035	0.841919	0.00123182	0.0553139	0.855795	0.000321028	0.0221039
REACTOME_CRISTAE_FORMATION	0.730185	5.1574e-05	0.00513272	0.74864	8.9178e-05	0.00767525	0.743641	0.000319687	0.0221039
LEE_LIVER_CANCER_MYC_DN	0.818957	0.000146835	0.0113172	0.858168	0.000152425	0.0115753	0.854111	0.000344282	0.023393
BASSO_CD40_SIGNALING_DN	0.816268	0.00104082	0.0508532	0.852392	0.00156845	0.0669377	0.868788	0.00040004	0.0265963
KEGG_BLADDER_CANCER	0.842896	0.0028588	0.106035	0.876276	0.00268123	0.0950818	0.898977	0.000401726	0.0265963
REACTOME_INTERLEUKIN_10_SIGNALING	0.753825	0.00173009	0.0738362	0.821618	0.000868657	0.0431322	0.818183	0.000407712	0.0266509
MARTIN_NFKB_TARGETS_UP	0.808926	0.00445893	0.153506	0.840594	0.000708228	0.04019	0.846523	0.000416955	0.0269144
KYNG_RESPONSE_TO_H2O2	0.920657	0.000139671	0.0110963	0.945972	0.000197913	0.0143947	0.948606	0.000439674	0.0270446
WP_BLADDER_CANCER	0.809499	0.00236567	0.092548	0.8448	0.00253679	0.0950818	0.86652	0.00043992	0.0270446
LEE_LIVER_CANCER_MYC_E2F1_DN	0.890157	0.000837744	0.044144	0.852333	7.84327e-05	0.00686485	0.84547	0.000426754	0.0270446
YAMASHITA_LIVER_CANCER_STEM_CELL_UP	0.826453	0.00081553	0.0434165	0.883821	0.000241875	0.0171102	0.874535	0.000435069	0.0270446
LIM_MAMMARY_LUMINAL_PROGENITOR_UP	0.770134	0.00465607	0.15572	0.855316	0.000616109	0.0357481	0.845251	0.000446098	0.0271018
DING_LUNG_CANCER_BY_MUTATION_RATE	0.883438	0.000589934	0.0334771	0.936652	7.82479e-05	0.00686485	0.927159	0.000452644	0.0271797
AMIT_EGF_RESPONSE_40_HELA	0.773277	0.000742644	0.040798	0.8069	0.001506	0.0648082	0.817585	0.000472164	0.0280259
INGRAM_SHH_TARGETS_UP	0.829539	0.000154947	0.0117669	0.861194	0.000317127	0.0215479	0.858167	0.000479083	0.0281135
CHARAFE_BREAST_CANCER_BASAL_VS_MESENCHYMAL_UP	0.887465	7.95674e-05	0.00708424	0.90319	0.000967501	0.0458365	0.901673	0.000485794	0.028187
WP_STING_PATHWAY_IN_KAWASAKILIKE_DISEASE_AND_COVID19	0.873658	7.47534e-05	0.00689333	0.869193	0.00081885	0.0418667	0.875264	0.000491908	0.0282246
NUNODA_RESPONSE_TO_DASATINIB_IMATINIB_DN	0.839864	0.000421447	0.0265409	0.851695	0.00271626	0.0950818	0.864146	0.000513564	0.0287456
ZHANG_ANTIVIRAL_RESPONSE_TO_RIBAVIRIN_UP	0.824335	7.18217e-05	0.0067434	0.857048	0.000811852	0.0418667	0.85415	0.000507927	0.0287456
MATZUK_SPERMATOZOA	0.869711	0.00563309	0.176989	0.894154	0.00405856	0.128071	0.917788	0.000517688	0.0287456
WP_MAMMARY_GLAND_DEVELOPMENT_PATHWAY_INVOLUTION_STAGE_4_OF_4	0.874929	0.00155421	0.0679271	0.838177	0.000405104	0.0255117	0.842733	0.000536377	0.0294665
WP_P53_TRANSCRIPTIONAL_GENE_NETWORK	0.790975	6.35719e-05	0.00607936	0.836133	0.000328673	0.0220424	0.826387	0.000587033	0.0319099
HADDAD_T_LYMPHOCYTE_AND_NK_PROGENITOR_DN	0.782137	0.00258905	0.0983079	0.857584	0.000761467	0.0411769	0.852258	0.0006893	0.0370786
FIGUEROA_AML_METHYLATION_CLUSTER_5_DN	0.814404	0.00183536	0.0770553	0.84457	0.0002897	0.0202164	0.839121	0.000725619	0.0384125
SESTO_RESPONSE_TO_UV_C3	0.845222	8.3291e-05	0.00728654	0.867525	0.00077238	0.0411769	0.86896	0.000728974	0.0384125
WP_PHOTODYNAMIC_THERAPYINDUCED_AP1_SURVIVAL_SIGNALING	0.818606	0.000787341	0.0423524	0.859974	0.00145576	0.0642524	0.864138	0.000744292	0.0387103
PID_IL23_PATHWAY	0.786192	0.00461158	0.155649	0.804518	0.00672312	0.179887	0.824094	0.000749619	0.0387103
SILIGAN_TARGETS_OF_EWS_FLI1_FUSION_UP	0.760707	0.000314675	0.0203123	0.790054	0.000313408	0.0215479	0.788612	0.000768382	0.0389234
KEGG_TIGHT_JUNCTION	0.784412	0.00812872	0.222099	0.822363	0.00486601	0.146094	0.843348	0.00076882	0.0389234
WP_DEVELOPMENT_AND_HETEROGENEITY_OF_THE_ILC_FAMILY	0.790798	0.00010237	0.00852645	0.85814	0.00037926	0.024442	0.834555	0.000804473	0.040333
TAKEDA_TARGETS_OF_NUP98_HOXA9_FUSION_3D_DN	0.799508	0.00275234	0.102993	0.847529	0.00256111	0.0950818	0.859459	0.000826613	0.0410445
IWANAGA_CARCINOGENESIS_BY_KRAS_PTEN_UP	0.79297	0.000302855	0.0200113	0.871768	0.000529245	0.0316642	0.847491	0.000915981	0.0450226
GUILLAUMOND_KLF10_TARGETS_UP	0.873768	0.00101889	0.0505917	0.905932	0.00169989	0.0707921	0.914305	0.000932884	0.0450226
LIAN_LIPA_TARGETS_6M	0.778587	0.00698528	0.203796	0.85354	0.000889616	0.0437522	0.848076	0.000925959	0.0450226
PID_IL5_PATHWAY	0.825044	0.00251832	0.09678	0.818088	0.00774532	0.198004	0.842635	0.000980258	0.0468708
BIOCARTA_ERAD_PATHWAY	0.824432	0.000306137	0.0200113	0.837135	0.00309077	0.104319	0.837925	0.0010462	0.0491144
RICKMAN_HEAD_AND_NECK_CANCER_C	0.778625	0.00305456	0.111083	0.848272	0.00196826	0.0794071	0.845298	0.0010402	0.0491144
LEE_LIVER_CANCER_DENA_UP	0.817408	0.00105126	0.0508532	0.8778	0.00053346	0.0316642	0.859793	0.0010765	0.0500817
NEWMAN_ERCC6_TARGETS_UP	0.736851	0.00089399	0.0461656	0.77276	0.00216351	0.0846392	0.777051	0.00116531	0.0537293
BLANCO_MELO_COVID19_BRONCHIAL_EPITHELIAL_CELLS_SARS_COV_2_INFECTION_UP	0.815073	0.000775494	0.0421542	0.871118	0.00070466	0.04019	0.856426	0.00120852	0.054996
GHO_ATF5_TARGETS_DN	0.825671	0.000297338	0.019941	0.872092	0.000808677	0.0418667	0.861471	0.00121409	0.054996
PID_ANTHRAX_PATHWAY	0.785409	0.000494716	0.0304133	0.839085	0.000935464	0.0451471	0.828073	0.00125282	0.0562572
SEMENZA_HIF1_TARGETS	0.793938	0.00574055	0.17858	0.880262	0.00139007	0.061882	0.869858	0.00130362	0.0580338
RIZ_ERYTHROID_DIFFERENTIATION_12HR	0.845608	0.000615847	0.0345678	0.884651	0.000610693	0.0357481	0.870192	0.00138492	0.0608856
QI_HYPOXIA	0.788187	0.00715494	0.207574	0.835283	0.00543189	0.155982	0.85187	0.00139127	0.0608856
SEKI_INFLAMMATORY_RESPONSE_LPS_DN	0.785268	0.00726636	0.20932	0.827226	0.000922284	0.0449309	0.823236	0.00141512	0.0614091
GOLUB_ALL_VS_AML_DN	0.769079	0.000565282	0.0326356	0.796766	0.00148804	0.0645734	0.795808	0.00145979	0.0628197
VERHAAK_AML_WITH_NPM1_MUTATED_UP	0.78718	0.00318607	0.115055	0.862498	0.000487459	0.0299671	0.843213	0.00155796	0.06649
PID_GMCSF_PATHWAY	0.828814	0.000625239	0.0347176	0.84745	0.00329194	0.108278	0.852965	0.00163234	0.0690025
JAATINEN_HEMATOPOIETIC_STEM_CELL_DN	0.748518	0.0088533	0.235662	0.827875	0.00297292	0.101001	0.823016	0.00164355	0.0690025
NAKAMURA_TUMOR_ZONE_PERIPHERAL_VS_CENTRAL_DN	0.702408	0.0016835	0.0724465	0.743006	0.00230692	0.0889025	0.741766	0.00167247	0.0691683
DIRMEIER_LMP1_RESPONSE_EARLY	0.804375	0.00130299	0.0600774	0.825879	0.00254032	0.0950818	0.832745	0.00167429	0.0691683
LI_PROSTATE_CANCER_EPIGENETIC	0.819887	0.00106502	0.0509236	0.868307	0.00122848	0.0553139	0.858512	0.00176516	0.0717741
DAZARD_RESPONSE_TO_UV_NHEK_UP	0.894513	0.00093702	0.0479086	0.917652	0.00118764	0.0542741	0.917309	0.00175677	0.0717741
IYENGAR_RESPONSE_TO_ADIPOCYTE_FACTORS	0.833041	0.000996266	0.0499487	0.87874	0.000752442	0.0411769	0.8604	0.00189465	0.0763002
DEBOSSCHER_NFKB_TARGETS_REPRESSED_BY_GLUCOCORTICOIDS	0.772282	0.00523563	0.166894	0.850238	0.00085965	0.0431322	0.835183	0.00190603	0.0763002
SWEET_LUNG_CANCER_KRAS_UP	0.803051	0.000533586	0.03204	0.837941	0.0021413	0.0844097	0.832594	0.00199966	0.0794328
REACTOME_ION_CHANNEL_TRANSPORT	0.809074	0.0158717	0.347295	0.791371	0.00754829	0.194897	0.815167	0.00203883	0.0803702
ZHAN_MULTIPLE_MYELOMA_CD1_AND_CD2_DN	0.820875	0.000870982	0.0454318	0.855591	0.00166995	0.0701108	0.850275	0.00214478	0.0839065
ZHANG_RESPONSE_TO_CANTHARIDIN_UP	0.868249	0.00156532	0.0679271	0.878945	0.00601895	0.165329	0.894396	0.00217792	0.0845623
TURASHVILI_BREAST_LOBULAR_CARCINOMA_VS_LOBULAR_NORMAL_UP	0.831932	0.00139033	0.0624317	0.873214	0.000960345	0.0458365	0.857521	0.00227127	0.0862219
COATES_MACROPHAGE_M1_VS_M2_DN	0.837198	0.00118345	0.0555576	0.863167	0.00104369	0.0481214	0.853753	0.00226332	0.0862219
HUANG_FOXA2_TARGETS_UP	0.761944	0.00512234	0.165918	0.833761	0.000752728	0.0411769	0.815614	0.00223742	0.0862219
WP_EXTRACELLULAR_VESICLES_IN_THE_CROSSTALK_OF_CARDIAC_CELLS	0.759746	0.00923517	0.240961	0.851947	0.000996248	0.0467693	0.830467	0.00228745	0.0862219
DALESSIO_TSA_RESPONSE	0.839811	0.00178801	0.0756826	0.860857	0.00219394	0.0851843	0.8616	0.00230579	0.0862832
REACTOME_INTERLEUKIN_4_AND_INTERLEUKIN_13_SIGNALING	0.756641	0.00942468	0.242463	0.827031	0.00538054	0.155982	0.82868	0.00233883	0.0868899
WP_TOLLLIKE_RECEPTOR_SIGNALING_RELATED_TO_MYD88	0.779993	0.00122711	0.0570883	0.825077	0.00270659	0.0950818	0.819199	0.00237959	0.0875298
WP_LTF_DANGER_SIGNAL_RESPONSE_PATHWAY	0.767299	0.00289524	0.106035	0.839637	0.0031314	0.104503	0.826324	0.00238995	0.0875298
WEIGEL_OXIDATIVE_STRESS_BY_HNE_AND_H2O2	0.838372	0.00495736	0.162024	0.878998	0.000772842	0.0411769	0.871948	0.0024769	0.0894455
WP_PPAR_SIGNALING_PATHWAY	0.819951	0.00780946	0.218894	0.803051	0.00398836	0.127135	0.817183	0.00246995	0.0894455
CAVARD_LIVER_CANCER_MALIGNANT_VS_BENIGN	0.86288	0.00219104	0.087035	0.873747	0.000773462	0.0411769	0.860747	0.00258919	0.0922109
WP_CELL_MIGRATION_AND_INVASION_THROUGH_P75NTR	0.826982	0.00780082	0.218894	0.900732	0.00363758	0.118889	0.894356	0.00258136	0.0922109
GREENBAUM_E2A_TARGETS_DN	0.731781	0.00737727	0.20932	0.79494	0.000865401	0.0431322	0.782442	0.00283672	0.100334
HINATA_NFKB_TARGETS_KERATINOCYTE_DN	0.797899	0.00654741	0.195391	0.881441	0.000786714	0.041455	0.855612	0.00300928	0.105
RASHI_RESPONSE_TO_IONIZING_RADIATION_2	0.812059	0.0014953	0.0659978	0.856385	0.0018028	0.0744774	0.8434	0.0031477	0.108002
PARK_OSTEOBLAST_DIFFERENTIATION_BY_PHENYLAMIL_UP	0.757084	0.00207752	0.0844749	0.779883	0.00593905	0.164888	0.789348	0.00333319	0.112899
WP_FIBRIN_COMPLEMENT_RECEPTOR_3_SIGNALING_PATHWAY	0.80153	0.000545474	0.032085	0.8389	0.002685	0.0950818	0.827419	0.00336566	0.112899
ENGELMANN_CANCER_PROGENITORS_UP	0.791985	0.00131563	0.0601233	0.82215	0.00268292	0.0950818	0.819401	0.00346553	0.114718
SCHAEFFER_PROSTATE_DEVELOPMENT_48HR_UP	0.762235	0.0104386	0.255473	0.841473	0.00193983	0.0788764	0.822493	0.00370291	0.121795
REACTOME_APOPTOTIC_CLEAVAGE_OF_CELL_ADHESION_PROTEINS	0.789675	0.00250319	0.09678	0.847222	0.00165624	0.0701053	0.824977	0.00387401	0.12582
AZARE_NEOPLASTIC_TRANSFORMATION_BY_STAT3_DN	0.77627	0.00830062	0.225602	0.840608	0.0026909	0.0950818	0.828069	0.00413894	0.132755
LEE_LIVER_CANCER_MYC_TGFA_UP	0.847703	0.000975685	0.0493965	0.885643	0.00319518	0.105769	0.876386	0.00423573	0.135021
WP_JOUBERT_SYNDROME	0.86197	0.00491204	0.161566	0.841996	0.00186386	0.0763887	0.833795	0.00427589	0.135464
PIEPOLI_LGI1_TARGETS_UP	0.798282	0.00223921	0.0882695	0.845896	0.00147375	0.0644953	0.826662	0.00450941	0.139019
KYNG_ENVIRONMENTAL_STRESS_RESPONSE_NOT_BY_GAMMA_IN_WS	0.768023	0.00197818	0.0810741	0.836329	0.0026911	0.0950818	0.810249	0.00451417	0.139019
BOYLAN_MULTIPLE_MYELOMA_C_D_DN	0.756308	0.00472602	0.156443	0.824919	0.00104122	0.0481214	0.802666	0.0045227	0.139019
GU_PDEF_TARGETS_DN	0.752378	0.00195713	0.0808528	0.820644	0.00283428	0.0982296	0.797984	0.00470806	0.142755
REACTOME_PI_3K_CASCADE_FGFR4	0.733491	0.00606528	0.184242	0.779752	0.00258508	0.0950818	0.771248	0.00472716	0.142755
DAZARD_UV_RESPONSE_CLUSTER_G24	0.821845	0.0021821	0.087035	0.849417	0.00272504	0.0950818	0.838588	0.00478901	0.143782
HAHTOLA_MYCOSIS_FUNGOIDES_DN	0.785859	0.0078923	0.218894	0.845662	0.00271138	0.0950818	0.82663	0.00561594	0.162015
MCBRYAN_PUBERTAL_BREAST_3_4WK_UP	0.767135	0.00979467	0.245532	0.847856	0.0020173	0.0807547	0.820855	0.00601645	0.167037
PID_MYC_REPRESS_PATHWAY	0.832372	0.00253007	0.09678	0.809222	0.00907647	0.226429	0.818278	0.00609693	0.168367
KRIGE_AMINO_ACID_DEPRIVATION	0.878776	0.0010537	0.0508532	0.792824	0.00560787	0.159995	0.798481	0.00617292	0.168661
WP_VITAMIN_D_RECEPTOR_PATHWAY	0.760429	0.0102048	0.252142	0.845175	0.00211676	0.0840842	0.816147	0.00639627	0.172934
REACTOME_SYNTHESIS_OF_PIPS_AT_THE_GOLGI_MEMBRANE	0.747825	0.0112232	0.270614	0.807624	0.0028872	0.0993965	0.792828	0.00707395	0.187333
WARTERS_RESPONSE_TO_IR_SKIN	0.813492	0.00144235	0.0642093	0.828911	0.00541451	0.155982	0.821871	0.00724262	0.190821
PID_P75_NTR_PATHWAY	0.835162	0.00137709	0.0623796	0.835175	0.00543702	0.155982	0.831282	0.00730071	0.191375

## Sheet: 7 intersecting pathways in K+T
KRT232 + Tremetinib
FDR at 0.1 for one or more CIs	corHSA	corPvalHSA	padjHSA	corRA	corPvalRA	padjRA	corBI	corPvalBI	padjBI
ABRAHAM_ALPC_VS_MULTIPLE_MYELOMA_DN	0.771767	0.00026008	0.0706877	0.867415	1.47e-05	0.00759984	0.884748	3.1e-06	0.00228354
KEGG_GLYCOSAMINOGLYCAN_DEGRADATION	0.676289	0.00037606	0.0882714	0.858984	5.1e-06	0.0037589	0.826746	4.43e-06	0.00285944
WP_SIGNAL_TRANSDUCTION_OF_S1P_RECEPTOR	0.869593	0.00025014	0.0706877	0.885879	5.73e-07	0.00073965	0.903863	3.29e-07	0.00042455
WP_DOPAMINE_METABOLISM	0.692491	0.00047229	0.0920726	0.808583	7.87e-05	0.0369666	0.807548	8.73e-05	0.0375609
WP_FGFR3_SIGNALLING_IN_CHONDROCYTE_PROLIFERATION_AND_TERMINAL_DIFFERENTIATION	0.778591	0.00012247	0.0460007	0.949815	1.08e-11	5.56e-08	0.953493	6.45e-12	3.33e-08
YAO_TEMPORAL_RESPONSE_TO_PROGESTERONE_CLUSTER_5	0.89176	0.00011833	0.0460007	0.845098	9.92e-06	0.00640256	0.882191	1.63e-06	0.00140361
PID_NFAT_3PATHWAY	0.748254	2.22e-06	0.00191244	0.854019	2.03e-07	0.00034899	0.861626	9.44e-08	0.00016247
